# Supplementary material for: Effect of pH on the Formation, Disintegration and Antioxidant Activity of Mung Bean Protein Fibrils
Source: Antioxidants (Basel). 2025 Nov 25;14(12):1399. doi: 10.3390/antiox14121399 (PMC12729590; doi:10.3390/antiox14121399)
Supplement: Supplementary file 1 [file antioxidants-14-01399-s001.zip]

Archive with 1 entries (1 files):
- antioxidants-3986864-supplementary.pdf
